# Supplementary material for: DNA methylation fine-tunes pro-and anti-inflammatory signalling pathways in inactive ulcerative colitis tissue biopsies
Source: Sci Rep. 2024 Mar 21;14:6789. doi: 10.1038/s41598-024-57440-0 (PMC10957912; doi:10.1038/s41598-024-57440-0)
Supplement: Supplementary file 1 — Supplementary Information 1. [file 41598_2024_57440_MOESM1_ESM.xlsx]

## Sheet: Sheet1
Supplementary data 1. Methylation patterns and differences in gene expression between inactive UC (RM, blue), active UC (UC, red) and controls (NN, green).
The columns show profiles, gene annotations, EntrezIDs, comparison, and figure labels.
The column statistics indicate relative methylation differences, expression differences, correlational p values, and correlation coefficients.
Type	Methylation patterns	Profiles	Annotations					Statistics
			Gene name	Transcript	EntrezID	Comparison	Figure label	Methylation difference	Expression difference	Correlation p value	Correlation coefficient(τ)
Inactive UC-Specific		NN<RM>UC	CERNA2	ENST00000647830.1	642934	RM vs. UC	chr10.486	0.249141	-0.307739	0.00230227	-0.380645
			CIT	ENST00000678708.1	11113	RM vs. UC	chr12.641	0.174386	-1.22011	0.00158528	-0.393548
			ITGA4	ENST00000339307.8	3676	RM vs. UC	chr2.902	0.15118	-0.987975	0.000400865	-0.453202
			ITGA4	ENST00000478440.1	3676	RM vs. UC	chr2.902	0.15118	-0.955685	0.000469694	-0.448276
			ZNF626	ENST00000291750.6	199777	RM vs. UC	chr19.366	0.136438	-0.62114	0.000121612	-0.46371
		NN>RM<UC	AFAP1-AS1	ENST00000608442.2	84740	RM vs. NN	chr4.80	-0.192899	0.917642	0.000124202	-0.487685
			ANXA11	ENST00000422982.8	311	RM vs. UC	chr10.470	-0.295598	0.356325	0.0218806	-0.343874
			HYAL1	ENST00000266031.8	3373	RM vs. UC	chr3.230	-0.158021	1.03099	5.23358e-06	-0.548387
			HYAL1	ENST00000395144.7	3373	RM vs. UC	chr3.230	-0.158021	1.82587	3.30307e-05	-0.505376
			MST1R	ENST00000485044.5	4486	RM vs. UC	chr3.224	-0.141801	0.717102	0.00249669	-0.407407
			S100P	ENST00000296370.4	6286	RM vs. NN	chr4.73	-0.162655	3.21926	2.84497e-08	-0.647312
Transitional		NN>RM>UC	ADAM8	ENST00000445355.8	101	UC vs. NN	chr10.1271	-0.238802	1.6763	0.000901335	-0.573529
			CCDC88B	ENST00000356786.10	283234	RM vs. UC	chr11.416	0.252856	-1.41453	6.74163e-06	-0.571429
			CCDC88B	ENST00000356786.10	283234	UC vs. NN	chr11.659	-0.292915	2.33337	0.0555556	-0.733333
			CD80	ENST00000478182.5	941	UC vs. NN	chr3.695	-0.196486	2.16428	7.80731e-05	-0.565217
			DENND2D	ENST00000473682.5	79961	UC vs. NN	chr1.1325	-0.160063	0.644033	6.42825e-05	-0.584416
			DMBT1	ENST00000666315.1	1755	UC vs. NN	chr10.1031	-0.266365	5.05313	0.0243409	-0.340024
			DUSP10	ENST00000366899.4	11221	UC vs. NN	chr1.2086	-0.320563	1.21001	8.21618e-05	-0.661765
			FAM167A	ENST00000284486.9	83648	UC vs. NN	chr8.169	-0.301677	1.16123	0.00743071	-0.419048
			GALNT2	ENST00000366672.5	2590	UC vs. NN	chr1.2207	-0.187037	0.913526	0.0474838	-0.307359
			HIF1A	ENST00000337138.9	3091	UC vs. NN	chr14.237	-0.23054	1.31594	0.0103287	-0.426901
			HIF1A	ENST00000557538.5	3091	UC vs. NN	chr14.237	-0.23054	1.26654	0.000586101	-0.555556
			HIVEP2	ENST00000012134.7	3097	UC vs. NN	chr6.1163	-0.204613	0.999792	0.000443735	-0.509881
			HIVEP2	ENST00000012134.7	3097	UC vs. NN	chr6.1165	-0.146259	0.999792	0.000169762	-0.541502
			IL1B	ENST00000477398.1	3553	RM vs. UC	chr2.631	0.204839	-1.9356	8.06369e-05	-0.491408
			IL1B	ENST00000477398.1	3553	UC vs. NN	chr2.903	-0.243987	3.82488	7.4029e-05	-0.594061
			ISG20	ENST00000560741.5	3669	RM vs. UC	chr15.401	0.166282	-0.774466	0.0233203	-0.282258
			ISG20	ENST00000560741.5	3669	UC vs. NN	chr15.589	-0.270072	1.79821	0.00069634	-0.494071
			LIMK1	ENST00000336180.7	3984	UC vs. NN	chr7.707	-0.272818	0.967912	0.0690476	-0.619048
			PARP9	ENST00000471785.5	83666	UC vs. NN	chr3.725	-0.170035	1.66029	0.000101716	-0.557312
			PEA15	ENST00000360472.9	8682	UC vs. NN	chr1.1608	-0.166774	1.14658	0.00475957	-0.428571
			PEA15	ENST00000368076.1	8682	UC vs. NN	chr1.1608	-0.166774	1.43456	0.00171268	-0.471861
			PFKFB3	ENST00000379775.9	5209	UC vs. NN	chr10.150	-0.238553	4.07521	0.00405596	-0.55503
			PLA2G2D	ENST00000617227.1	26279	UC vs. NN	chr1.603	-0.240009	6.31468	2.78697e-05	-0.649651
			PPP1R18	ENST00000274853.8	170954	UC vs. NN	chr6.421	-0.195634	1.26399	0.00353049	-0.43083
			PPP1R18	ENST00000274853.8	170954	UC vs. NN	chr6.422	-0.229513	1.26399	0.0103287	-0.426901
			PSMB8	ENST00000374882.8	5696	UC vs. NN	chr6.531	-0.153506	0.97208	0.0029248	-0.438735
			RNF166	ENST00000568683.5	115992	RM vs. UC	chr16.717	0.215814	-0.675481	0.0579385	-0.273333
			RUBCN	ENST00000273582.9	9711	UC vs. NN	chr3.1255	-0.235812	0.765131	0.00241327	-0.44664
			SBNO2	ENST00000438103.6	22904	UC vs. NN	chr19.59	-0.181281	3.16756	0.0326257	-0.4
			SBNO2	ENST00000592222.5	22904	UC vs. NN	chr19.59	-0.181281	1.69621	0.0197806	-0.433333
			SGMS1	ENST00000361781.7	259230	UC vs. NN	chr10.507	-0.227949	0.923627	0.000169762	-0.541502
			STAT3	ENST00000588969.5	6774	UC vs. NN	chr17.634	-0.210309	1.13091	0.00162267	-0.462451
			TG	ENST00000220616.9	7038	RM vs. UC	chr8.644	0.215551	-1.27026	0.00158528	-0.393548
			TG	ENST00000220616.9	7038	UC vs. NN	chr8.937	-0.278179	2.42805	4.49146e-07	-0.6917
			TG	ENST00000220616.9	7038	UC vs. NN	chr8.944	-0.199467	2.42805	0.000169762	-0.541502
			TNFRSF10C	ENST00000356864.4	8794	UC vs. NN	chr8.287	-0.247814	2.66174	1.8996e-05	-0.604743
			TRIM22	ENST00000379965.8	10346	UC vs. NN	chr11.200	-0.257892	1.37661	1.71538e-05	-0.652632
			ZC3H12A	ENST00000373087.7	80149	RM vs. UC	chr1.555	0.135042	-1.65762	0.0051413	-0.378917
			ZC3H12A	ENST00000373087.7	80149	UC vs. NN	chr1.868	-0.273297	2.61636	0.000638161	-0.536842
			ZC3H12A	ENST00000373087.7	80149	UC vs. NN	chr1.869	-0.20298	2.61636	0.000773831	-0.6
		NN<RM<UC	PRR26	ENST00000381489.6	NA	UC vs. NN	chr10.37	0.156161	-0.597476	3.90519e-06	-0.644269
