# Supplementary material for: DNA methylation fine-tunes pro-and anti-inflammatory signalling pathways in inactive ulcerative colitis tissue biopsies
Source: Sci Rep. 2024 Mar 21;14:6789. doi: 10.1038/s41598-024-57440-0 (PMC10957912; doi:10.1038/s41598-024-57440-0)
Supplement: Supplementary file 3 — Supplementary Information 3. [file 41598_2024_57440_MOESM3_ESM.xlsx]

## Sheet: Sheet1
Supplementary data 3. Gene enrichment results.
GO Terms
ID	Description	GeneRatio	BgRatio	pvalue	p.adjust	qvalue	geneID	Count
GO:0009615	response to virus	9/33	409/18903	2.31806e-08	3.30556e-05	1.90325e-05	ZC3H12A/IL1B/MST1R/HYAL1/ISG20/PARP9/DMBT1/TRIM22/HIF1A	9
GO:1903037	regulation of leukocyte cell-cell adhesion	8/33	377/18903	2.08669e-07	0.000148781	8.56642e-05	ZC3H12A/IL1B/ITGA4/CCDC88B/PLA2G2D/DUSP10/CD80/ADAM8	8
GO:0030098	lymphocyte differentiation	8/33	419/18903	4.65562e-07	0.000165973	9.55628e-05	ZC3H12A/IL1B/ITGA4/PLA2G2D/DUSP10/CD80/ADAM8/STAT3	8
GO:0050863	regulation of T cell activation	7/33	376/18903	3.18635e-06	0.000567967	0.00032702	ZC3H12A/IL1B/CCDC88B/PLA2G2D/DUSP10/CD80/ADAM8	7
GO:0001667	ameboidal-type cell migration	6/33	492/18903	0.000183723	0.00818717	0.00471395	S100P/ZC3H12A/ITGA4/HYAL1/DUSP10/HIF1A	6
GO:0140546	defense response to symbiont	6/33	305/18903	1.28896e-05	0.00156177	0.000899222	ZC3H12A/IL1B/ISG20/PARP9/DMBT1/TRIM22	6
GO:0002237	response to molecule of bacterial origin	6/33	360/18903	3.28171e-05	0.00259984	0.00149692	ZC3H12A/IL1B/DUSP10/CD80/DMBT1/SBNO2	6
GO:1903706	regulation of hemopoiesis	6/33	413/18903	7.0456e-05	0.00401881	0.00231392	ZC3H12A/DUSP10/CD80/ADAM8/HIF1A/STAT3	6
GO:0001819	positive regulation of cytokine production	6/33	486/18903	0.000171889	0.0079069	0.00455258	IL1B/CCDC88B/CD80/ADAM8/HIF1A/STAT3	6
GO:0019221	cytokine-mediated signaling pathway	5/33	496/18903	0.00157621	0.0187434	0.010792	IL1B/MST1R/PARP9/HIF1A/STAT3	5
GO:0097191	extrinsic apoptotic signaling pathway	3/33	224/18903	0.0068933	0.0457202	0.0263245	IL1B/PEA15/TNFRSF10C	3
GO:0007159	leukocyte cell-cell adhesion	8/33	414/18903	4.25111e-07	0.000165973	9.55628e-05	ZC3H12A/IL1B/ITGA4/CCDC88B/PLA2G2D/DUSP10/CD80/ADAM8	8
GO:0051607	defense response to virus	6/33	304/18903	1.26516e-05	0.00156177	0.000899222	ZC3H12A/IL1B/ISG20/PARP9/DMBT1/TRIM22	6
GO:1904018	positive regulation of vasculature development	5/33	187/18903	1.70216e-05	0.00156177	0.000899222	ZC3H12A/IL1B/HYAL1/HIF1A/STAT3	5
GO:0050870	positive regulation of T cell activation	5/33	251/18903	6.94648e-05	0.00401881	0.00231392	IL1B/CCDC88B/DUSP10/CD80/ADAM8	5
GO:0090132	epithelium migration	5/33	369/18903	0.000417494	0.00960237	0.00552879	S100P/ZC3H12A/HYAL1/DUSP10/HIF1A	5
GO:0050673	epithelial cell proliferation	5/33	481/18903	0.00137636	0.0172166	0.00991284	ITGA4/HYAL1/DUSP10/HIF1A/STAT3	5
GO:0006909	phagocytosis	5/33	314/18903	0.000198461	0.0085759	0.00493778	IL1B/MST1R/ANXA11/RUBCN/LIMK1	5
GO:0045766	positive regulation of angiogenesis	5/33	187/18903	1.70216e-05	0.00156177	0.000899222	ZC3H12A/IL1B/HYAL1/HIF1A/STAT3	5
GO:0010506	regulation of autophagy	5/33	344/18903	0.00030262	0.00872552	0.00502392	ZC3H12A/RUBCN/TRIM22/HIF1A/STAT3	5
GO:0002831	regulation of response to biotic stimulus	5/33	361/18903	0.000377656	0.00912775	0.00525551	ZC3H12A/IL1B/DUSP10/PARP9/ADAM8	5
GO:0042326	negative regulation of phosphorylation	5/33	381/18903	0.000483127	0.0102255	0.00588757	ZC3H12A/IL1B/DUSP10/RUBCN/STAT3	5
GO:0051251	positive regulation of lymphocyte activation	5/33	400/18903	0.00060264	0.0117142	0.00674473	IL1B/CCDC88B/DUSP10/CD80/ADAM8	5
GO:0016032	viral process	5/33	421/18903	0.000759301	0.0135186	0.00778367	ZC3H12A/ISG20/CD80/PARP9/TRIM22	5
GO:1903829	positive regulation of protein localization	5/33	451/18903	0.00103379	0.015245	0.00877768	ZC3H12A/IL1B/PARP9/ADAM8/HIF1A	5
GO:0051960	regulation of nervous system development	5/33	456/18903	0.0010859	0.015245	0.00877768	IL1B/TG/DUSP10/LIMK1/HIF1A	5
GO:0071347	cellular response to interleukin-1	4/33	111/18903	4.04073e-05	0.00303268	0.00174613	ZC3H12A/IL1B/HYAL1/HIF1A	4
GO:0035710	CD4-positive, alpha-beta T cell activation	4/33	115/18903	4.64154e-05	0.00330941	0.00190547	ZC3H12A/PLA2G2D/CD80/STAT3	4
GO:0002532	production of molecular mediator involved in inflammatory response	4/33	100/18903	2.68158e-05	0.00224937	0.00129513	ZC3H12A/DUSP10/HIF1A/STAT3	4
GO:0070555	response to interleukin-1	4/33	141/18903	0.0001026	0.00541881	0.00312001	ZC3H12A/IL1B/HYAL1/HIF1A	4
GO:0051092	positive regulation of NF-kappaB transcription factor activity	4/33	154/18903	0.000144216	0.00685507	0.00394696	IL1B/ADAM8/TRIM22/STAT3	4
GO:0042129	regulation of T cell proliferation	4/33	182/18903	0.00027349	0.00872552	0.00502392	IL1B/CCDC88B/PLA2G2D/CD80	4
GO:0043405	regulation of MAP kinase activity	4/33	186/18903	0.000297091	0.00872552	0.00502392	IL1B/MST1R/DUSP10/ADAM8	4
GO:0002819	regulation of adaptive immune response	4/33	198/18903	0.000376675	0.00912775	0.00525551	ZC3H12A/IL1B/DUSP10/CD80	4
GO:0042098	T cell proliferation	4/33	212/18903	0.000487612	0.0102255	0.00588757	IL1B/CCDC88B/PLA2G2D/CD80	4
GO:0050679	positive regulation of epithelial cell proliferation	4/33	224/18903	0.000599791	0.0117142	0.00674473	ITGA4/HYAL1/HIF1A/STAT3	4
GO:0032944	regulation of mononuclear cell proliferation	4/33	243/18903	0.000813277	0.0135612	0.0078082	IL1B/CCDC88B/PLA2G2D/CD80	4
GO:0071216	cellular response to biotic stimulus	4/33	261/18903	0.00106058	0.015245	0.00877768	ZC3H12A/IL1B/CD80/SBNO2	4
GO:0051348	negative regulation of transferase activity	4/33	276/18903	0.00130372	0.0167487	0.00964343	IL1B/DUSP10/RUBCN/LIMK1	4
GO:0010632	regulation of epithelial cell migration	4/33	292/18903	0.00160358	0.0187434	0.010792	ZC3H12A/HYAL1/DUSP10/HIF1A	4
GO:0051222	positive regulation of protein transport	4/33	294/18903	0.00164416	0.0189079	0.0108866	ZC3H12A/IL1B/ADAM8/HIF1A	4
GO:1904951	positive regulation of establishment of protein localization	4/33	310/18903	0.00199505	0.0219164	0.0126189	ZC3H12A/IL1B/ADAM8/HIF1A	4
GO:0032943	mononuclear cell proliferation	4/33	312/18903	0.00204229	0.0222313	0.0128002	IL1B/CCDC88B/PLA2G2D/CD80	4
GO:2001233	regulation of apoptotic signaling pathway	4/33	374/18903	0.00392127	0.0331114	0.0190646	IL1B/PEA15/SGMS1/HIF1A	4
GO:0050767	regulation of neurogenesis	4/33	377/18903	0.00403429	0.0332538	0.0191466	IL1B/DUSP10/LIMK1/HIF1A	4
GO:0002697	regulation of immune effector process	4/33	379/18903	0.00411087	0.0336902	0.0193979	ZC3H12A/IL1B/DUSP10/CD80	4
GO:0002683	negative regulation of immune system process	4/33	449/18903	0.00745207	0.0476532	0.0274374	ZC3H12A/PLA2G2D/DUSP10/CD80	4
GO:0050868	negative regulation of T cell activation	3/33	128/18903	0.00142634	0.0175342	0.0100957	ZC3H12A/PLA2G2D/CD80	3
GO:0032635	interleukin-6 production	3/33	176/18903	0.00352578	0.0308452	0.0177598	ZC3H12A/IL1B/STAT3	3
GO:0002534	cytokine production involved in inflammatory response	3/33	77/18903	0.000324704	0.00873638	0.00503017	ZC3H12A/HIF1A/STAT3	3
GO:0050691	regulation of defense response to virus by host	3/33	42/18903	5.3123e-05	0.00344334	0.00198258	ZC3H12A/IL1B/PARP9	3
GO:1900744	regulation of p38MAPK cascade	3/33	45/18903	6.54295e-05	0.00401881	0.00231392	ZC3H12A/IL1B/DUSP10	3
GO:0002673	regulation of acute inflammatory response	3/33	48/18903	7.94672e-05	0.00435847	0.00250949	IL1B/PLA2G2D/ADAM8	3
GO:2000630	positive regulation of miRNA metabolic process	3/33	56/18903	0.000126155	0.00642489	0.00369928	ZC3H12A/HIF1A/STAT3	3
GO:0038066	p38MAPK cascade	3/33	57/18903	0.000133005	0.00654019	0.00376567	ZC3H12A/IL1B/DUSP10	3
GO:0002287	alpha-beta T cell activation involved in immune response	3/33	71/18903	0.000255519	0.00872552	0.00502392	ZC3H12A/CD80/STAT3	3
GO:0010586	miRNA metabolic process	3/33	90/18903	0.000513491	0.0104605	0.0060229	ZC3H12A/HIF1A/STAT3	3
GO:0002526	acute inflammatory response	3/33	114/18903	0.00102153	0.015245	0.00877768	IL1B/PLA2G2D/ADAM8	3
GO:0043406	positive regulation of MAP kinase activity	3/33	117/18903	0.00110115	0.015245	0.00877768	IL1B/MST1R/ADAM8	3
GO:0051250	negative regulation of lymphocyte activation	3/33	166/18903	0.0029904	0.0278043	0.016009	ZC3H12A/PLA2G2D/CD80	3
GO:0043491	protein kinase B signaling	3/33	218/18903	0.00639687	0.0434378	0.0250103	IL1B/MST1R/ADAM8	3
GO:0010001	glial cell differentiation	3/33	227/18903	0.00714991	0.046594	0.0268276	IL1B/DUSP10/STAT3	3
GO:0030212	hyaluronan metabolic process	2/33	35/18903	0.00169624	0.0191598	0.0110317	IL1B/HYAL1	2
GO:0070243	regulation of thymocyte apoptotic process	2/33	13/18903	0.00022777	0.00872552	0.00502392	ADAM8/HIF1A	2
GO:0030213	hyaluronan biosynthetic process	2/33	14/18903	0.000265441	0.00872552	0.00502392	IL1B/HYAL1	2
GO:0097396	response to interleukin-17	2/33	15/18903	0.000305944	0.00872552	0.00502392	IL1B/STAT3	2
GO:0097398	cellular response to interleukin-17	2/33	15/18903	0.000305944	0.00872552	0.00502392	IL1B/STAT3	2
GO:0051044	positive regulation of membrane protein ectodomain proteolysis	2/33	16/18903	0.000349268	0.00876088	0.00504428	IL1B/ADAM8	2
GO:1903799	negative regulation of miRNA maturation	2/33	16/18903	0.000349268	0.00876088	0.00504428	ZC3H12A/STAT3	2
GO:0030949	positive regulation of vascular endothelial growth factor receptor signaling pathway	2/33	17/18903	0.000395405	0.00939746	0.00541081	IL1B/HIF1A	2
GO:0032604	granulocyte macrophage colony-stimulating factor production	2/33	18/18903	0.000444345	0.00974825	0.00561278	IL1B/CD80	2
GO:0070242	thymocyte apoptotic process	2/33	19/18903	0.000496079	0.0102523	0.005903	ADAM8/HIF1A	2
GO:0010829	negative regulation of glucose transmembrane transport	2/33	21/18903	0.00060789	0.0117142	0.00674473	IL1B/PEA15	2
GO:0060965	negative regulation of miRNA-mediated gene silencing	2/33	23/18903	0.000730766	0.0133599	0.00769227	ZC3H12A/STAT3	2
GO:0032770	positive regulation of monooxygenase activity	2/33	32/18903	0.00141864	0.0175342	0.0100957	IL1B/HIF1A	2
GO:0045648	positive regulation of erythrocyte differentiation	2/33	34/18903	0.00160106	0.0187434	0.010792	HIF1A/STAT3	2
GO:2000406	positive regulation of T cell migration	2/33	35/18903	0.00169624	0.0191598	0.0110317	ITGA4/ADAM8	2
GO:0002691	regulation of cellular extravasation	2/33	41/18903	0.00232244	0.0238259	0.0137183	ITGA4/ADAM8	2
GO:0050999	regulation of nitric-oxide synthase activity	2/33	42/18903	0.0024359	0.0244619	0.0140845	IL1B/HIF1A	2
GO:0071354	cellular response to interleukin-6	2/33	42/18903	0.0024359	0.0244619	0.0140845	STAT3/SBNO2	2
GO:0090503	RNA phosphodiester bond hydrolysis, exonucleolytic	2/33	43/18903	0.00255194	0.0252713	0.0145506	ZC3H12A/ISG20	2
GO:0006509	membrane protein ectodomain proteolysis	2/33	44/18903	0.00267055	0.0260836	0.0150183	IL1B/ADAM8	2
GO:0072538	T-helper 17 type immune response	2/33	44/18903	0.00267055	0.0260836	0.0150183	ZC3H12A/STAT3	2
GO:0070741	response to interleukin-6	2/33	45/18903	0.00279172	0.0268986	0.0154875	STAT3/SBNO2	2
GO:0006110	regulation of glycolytic process	2/33	47/18903	0.0030417	0.0278043	0.016009	HIF1A/STAT3	2
GO:0032309	icosanoid secretion	2/33	48/18903	0.00317049	0.0286147	0.0164756	IL1B/PLA2G2D	2
GO:0043470	regulation of carbohydrate catabolic process	2/33	56/18903	0.00429098	0.034293	0.019745	HIF1A/STAT3	2
GO:0001961	positive regulation of cytokine-mediated signaling pathway	2/33	58/18903	0.00459582	0.0354251	0.0203968	PARP9/HIF1A	2
GO:0048010	vascular endothelial growth factor receptor signaling pathway	2/33	58/18903	0.00459582	0.0354251	0.0203968	IL1B/HIF1A	2
GO:0043407	negative regulation of MAP kinase activity	2/33	60/18903	0.00491042	0.0364701	0.0209985	IL1B/DUSP10	2
GO:0034113	heterotypic cell-cell adhesion	2/33	61/18903	0.00507135	0.0368967	0.0212441	IL1B/ITGA4	2
GO:0045428	regulation of nitric oxide biosynthetic process	2/33	62/18903	0.0052347	0.0371377	0.0213829	ZC3H12A/IL1B	2
GO:0046824	positive regulation of nucleocytoplasmic transport	2/33	62/18903	0.0052347	0.0371377	0.0213829	ZC3H12A/IL1B	2
GO:0061614	miRNA transcription	2/33	62/18903	0.0052347	0.0371377	0.0213829	HIF1A/STAT3	2
GO:0060760	positive regulation of response to cytokine stimulus	2/33	65/18903	0.00573914	0.0393462	0.0226545	PARP9/HIF1A	2
GO:0080164	regulation of nitric oxide metabolic process	2/33	65/18903	0.00573914	0.0393462	0.0226545	ZC3H12A/IL1B	2
GO:0042446	hormone biosynthetic process	2/33	68/18903	0.006265	0.0427459	0.0246119	TG/HIF1A	2
GO:0072678	T cell migration	2/33	73/18903	0.00718842	0.046594	0.0268276	ITGA4/ADAM8	2
GO:1903578	regulation of ATP metabolic process	2/33	73/18903	0.00718842	0.046594	0.0268276	HIF1A/STAT3	2
GO:0045123	cellular extravasation	2/33	74/18903	0.00738007	0.0474053	0.0272947	ITGA4/ADAM8	2
GO:0006809	nitric oxide biosynthetic process	2/33	76/18903	0.00777029	0.0490285	0.0282293	ZC3H12A/IL1B	2
Panther/Reactome Pathways	Description	Ref	Fold Enrichment	pvalue		FDR		Count
	Interleukin-10 signaling	45	7.38	3.32e-05		0.0464	CD80/IL1B/STAT3	3
	Cytokine Signaling in Immune system	697	49.02	3.72e-05		0.0828	TRIM22/PSMB8/CD80/IL1B/ISG20/HIF1A/STAT3	7
