# Supplementary material for: DNA methylation fine-tunes pro-and anti-inflammatory signalling pathways in inactive ulcerative colitis tissue biopsies
Source: Sci Rep. 2024 Mar 21;14:6789. doi: 10.1038/s41598-024-57440-0 (PMC10957912; doi:10.1038/s41598-024-57440-0)
Supplement: Supplementary file 4 — Supplementary Information 4. [file 41598_2024_57440_MOESM4_ESM.xlsx]

## Sheet: 1
Supplementary data 4. ANOVA results for cell deconvolution, epithelial cells, fibroblasts and immune cells. Statistics include lower and upper boundary (95%) as well as an adjusted p value.
Group	Difference	Lower boundary	Upper boundary	p adjusted
Epithelial cells
RM-NN	-0.0202177	-0.108477	0.068042	0.843214
UC-NN	-0.206013	-0.304159	-0.107868	2.46e-05
UC-RM	-0.185796	-0.27165	-0.0999414	1.48e-05
Fibroblasts
RM-NN	0.0356166	-0.0016374	0.0728707	0.0634817
UC-NN	-0.0615887	-0.103015	-0.020162	0.0023231
UC-RM	-0.0972053	-0.133444	-0.0609666	3e-07
Immune cells
RM-NN	-0.0153989	-0.0896616	0.0588638	0.869478
UC-NN	0.267602	0.185022	0.350183	0
UC-RM	0.283001	0.210762	0.35524	0
